# Supplementary material for: Remodeling and destabilization of chromosome 1 pericentromeric heterochromatin by SSX proteins
Source: Nucleic Acids Res. 2019 May 22;47(13):6668–84. doi: 10.1093/nar/gkz396 (PMC6648343; doi:10.1093/nar/gkz396)
Supplement: gkz396_Supplemental_Files [file gkz396_supplemental_files.zip]

Archive with 2 entries (2 files):
- Oligos.docx
- Supplementary data.docx
